# Supplementary material for: Novel Genetic Lineages of Rickettsia helvetica Associated with Ixodes apronophorus and Ixodes trianguliceps Ticks
Source: Microorganisms. 2023 May 5;11(5):1215. doi: 10.3390/microorganisms11051215 (PMC10223337; doi:10.3390/microorganisms11051215)
Supplement: Supplementary file 1 [file microorganisms-11-01215-s001.zip]

Archive with 2 entries (2 files):
- Rar-Table S2.docx
- Rar-Table S1-rev.xlsx
