# Supplementary material for: Novel Genetic Lineages of Rickettsia helvetica Associated with Ixodes apronophorus and Ixodes trianguliceps Ticks
Source: Microorganisms. 2023 May 5;11(5):1215. doi: 10.3390/microorganisms11051215 (PMC10223337; doi:10.3390/microorganisms11051215)
Supplement: Supplementary file 1 [file microorganisms-11-01215-s001.zip › Rar-Table S1-rev.xlsx]

## Sheet: Лист1
isolates	tick species	tick stage/sex	tested ticks	gltA	ompA I	ompA II-V	ompB	sca4	17-kDa	groEL	16S	IGS	phylogenetic lineage
							R. helvetica
Om-74_Iapr_m	I. apronophorus	nymph	molted	OQ866615	nd	OQ866617	OQ866619	OQ866621	OQ866623	OQ866612	OQ257009	OQ866613	I
Om-89_Iapr_m	I. apronophorus	female	molted	OQ271219	nd	nd	OQ271220	OQ271221	nd	nd	OQ257011	nd	II
Om-79_Iapr	I. apronophorus	female	non-molted	OQ092475	nd	OQ092476	OQ092477	OQ092478	OQ092479	OQ092480	OQ257007	OQ092481	III
Om-98_Iapr_m	I. apronophorus	nymph	molted	OQ271216	nd	nd	OQ271217	OQ271218	nd	nd	OQ257010	nd	III
Om-103_Iapr	I. apronophorus	male	non-molted	OQ675830	nd	nd	OQ675831	OQ675832	nd	nd	nd	nd	III
Om-145_apr	I. apronophorus	larva	non-molted	OQ102487	nd	OQ102488	OQ102489	OQ102490	OQ102491	OQ102492	OQ257008	OQ102493	III
Om-20_Iper_m	I. persulcatus	female	molted	OQ675828	nd	nd	nd	OQ675829	nd	nd	nd	nd	I
Om-75_Itr	I. trianguliceps	larva	non-molted	OQ092468	nd	OQ092469	OQ092470	OQ092471	OQ092472	OQ092473	OQ257005	OQ092474	II
Om-94_Itr	I. trianguliceps	larva	non-molted	OQ092482	nd	OQ092483	OQ092484	OQ092485	OQ092486	OQ092487	OQ257006	OQ092488	II
							Ca. R. tarasevichiae
Om-70-16_Iap	I. apronophorus	larva	non-molted	OQ540738	nd	nd	nd	nd	nd	nd	nd	nd
Om-70/9_Iper	I. persulcatus	larva	non-molted	ON863706	ON863707	OQ573689	ON863708	ON863709	ON863710	ON863711	OQ553798	ON863712
Om-111_Iper_m	I. persulcatus	nymph	molted	OQ540732	nd	OQ540733	OQ540734	OQ540735	OQ540736	nd	nd	OQ540737
Om-63_Itr_m	I. trianguliceps	female	molted	OQ540726	OQ540727	OQ573690	OQ540728	nd	OQ540729	OQ540730	nd	OQ540731
							Ca. R. uralica
Om-79/1_Iper_m	I. persulcatus	nymph	molted	OQ652114	nd	nd	OQ652115	OQ652116	nd	nd	nd	nd
Om-127/1_Itr_m	I. trianguliceps	nymph	molted	OQ573691	OQ573692	OQ573693	OQ573694	OQ573695	OQ573696	OQ573697	nd	OQ573698
Om-100_Itr_m	I. trianguliceps	male	molted	OQ652110	nd	OQ652111	OQ652112	OQ652113	nd	nd	nd	nd
